# Supplementary material for: Cholesterol Stationary Phase in the Separation and Identification of siRNA Impurities by Two-Dimensional Liquid Chromatography-Mass Spectrometry
Source: Int J Mol Sci. 2022 Nov 29;23(23):14960. doi: 10.3390/ijms232314960 (PMC9738757; doi:10.3390/ijms232314960)
Supplement: Supplementary file 1 [file ijms-23-14960-s001.zip]

Archive with 1 entries (1 files):
- ijms-2029830-supplementary.pdf
